# Supplementary material for: Within-host and between-host evolutionary rates across the HIV-1 genome
Source: Retrovirology. 2013 May 2;10:49. doi: 10.1186/1742-4690-10-49 (PMC3685529; doi:10.1186/1742-4690-10-49)
Supplement: Additional file 3 — A LibreOffice table with accession numbers of all the sequences used. [file 1742-4690-10-49-S3.ods]

## Sheet: Feuille1
US_up4	PIC1362_up13		POL_France	POL_UK	POL_Swiss	1005(32693)	1011	WC3		PIC38417	PIC71101	PIC83747	PIC90770		9213
DQ853436	DQ853427		AF487122	EU817047	GQ131596	GQ286532	AF331192	EF121385		JN024349	JN024203	JN024100	JN024274		JQ403050
EF175209	DQ853428		BD455696	EU817048	GQ131601	GQ286533	AF331193	EF121386		JN024350	JN024204	JN024101	JN024275		JQ403051
EF363122	DQ853429		FJ030643	EU817049	GQ131603	GQ286534	AF331194	EF121387		JN024351	JN024205	JN024103	JN024276		JQ403052
EF363124	DQ853430		FJ030647	EU817050	GQ131604	GQ286535	AF331195	EF121388		JN024352	JN024206	JN024104	JN024277		JQ403053
EF363125	DQ853431		FJ030653	EU817051	GQ131605	GQ286536	AF331196	EF121389		JN024353	JN024207	JN024105	JN024278		JQ403054
EF363127	DQ853432		FJ030655	EU817052	GQ131607	GQ286537	AF331197	EF121390		JN024354	JN024208	JN024106	JN024279		JQ403055
FJ469682	DQ853433		FJ030658	EU817054	GQ131608	GQ286538	AF331198	EF121391		JN024355	JN024209	JN024107	JN024280		JQ416158
FJ469683	DQ853434		FJ030665	EU817055	GQ131612	GQ286539	AF331199	EF121392		JN024356	JN024210	JN024108	JN024281		JQ416159
FJ469684	DQ853435		FJ030686	EU817056	GQ131614	GQ286540	AF331200	EF121393		JN024357	JN024211	JN024109	JN024282		JQ416160
FJ469686	DQ853436		FJ030700	EU817057	GQ131616	GQ286541	AF331201	EF121394		JN024358	JN024212	JN024110	JN024284		JQ416161
FJ469687	DQ853437		FJ030701	EU817058	GQ131621	GQ286542	AF331202	EF121395		JN024359	JN024213	JN024111	JN024285
FJ469688	DQ853438		FJ030702	EU817059	GQ131622	GQ286543	AF331203	EF121396		JN024360	JN024214	JN024112	JN024286
FJ469689	DQ853439		FJ030703	EU817060	GQ131623	GQ286544	AF331204	EF121397		JN024361	JN024215	JN024113	JN024287
FJ469691	DQ853440		FJ030704	EU817061	GQ131624	GQ286545	AF331205	EF121398		JN024362	JN024216	JN024114	JN024288
FJ469693	DQ853441		FJ030705	EU817062	GQ131625	GQ286546	AF331206	EF121399		JN024363	JN024217	JN024115	JN024289
FJ469696	DQ853442		FJ030706	EU817063		GQ286547	AF331207	EF121400		JN024364	JN024218	JN024116	JN024290
FJ469700	DQ853443		FJ030707	EU817064		GQ286548	AF331208	EF121401		JN024365	JN024219	JN024117	JN024291
FJ469701	DQ853444		FJ030708	EU817065		GQ286549	AF331209	EF121402		JN024366	JN024220	JN024118	JN024292
FJ469703	DQ853445		FJ030709	EU817066		GQ286550	AF331210	EF121403		JN024367	JN024221	JN024119	JN024293
FJ469707	DQ853446		FJ030710	EU817067		GQ286551	AF331211	EF121404		JN024368	JN024222	JN024120	JN024294
FJ469708	DQ853447		FJ030747	EU817068		GQ286552	AF331212	EF121405		JN024369	JN024223	JN024121	JN024295
FJ469713	DQ853448		FJ030750	EU817071		GQ286553	AF331213	EF121406		JN024370	JN024224	JN024122	JN024296
FJ469716	DQ853449		FJ030763	EU817072		GQ286554	AF331214	EF121407		JN024371	JN024226	JN024123	JN024297
FJ469724	DQ853450		FJ030768	EU817073		GQ286555	AF331215	EF121408		JN024372	JN024227	JN024124	JN024298
FJ469728	DQ853451		FJ030770	EU817074		GQ286556	AF331216	EF121409		JN024373	JN024228	JN024125	JN024299
FJ469731	DQ853452		FJ030773	EU817075		GQ286557	AF331217	EF121410		JN024374	JN024229	JN024126	JN024300
FJ469738	DQ853453		FJ030779	EU817076		GQ286558	AF331218	EF121411		JN024375	JN024230	JN024127	JN024301
FJ469739	DQ853454		FJ030782	EU817077		GQ286559	AF331219	EF121412		JN024376	JN024231	JN024128	JN024302
U21135	DQ854346		FJ030783	EU817078		GQ286560	AF331220	EF121413		JN024377	JN024232	JN024129	JN024303
U69584	DQ854349		FJ030789	EU817079		GQ286561	AF331221	EF121414		JN024378	JN024233	JN024130	JN024304
	DQ854354		FJ030792	EU817080		GQ286562	AF331222	EF121415		JN024379	JN024234	JN024131	JN024305
	DQ854358		FJ030795	EU817081		GQ286563	AF331223	EF121416		JN024380	JN024235	JN024132	JN024306
	DQ854359		FJ030796	EU817082		GQ286564	AF331224	EF121417		JN024381	JN024236	JN024133	JN024307
	DQ854360		FJ030806	EU817083		GQ286565	AF331225	EF121418		JN024382	JN024237	JN024134	JN024308
	DQ854361		FJ030807	EU817084		GQ286566	AF331226	EF121419		JN024383	JN024238	JN024135	JN024309
	DQ854362			EU817085		GQ286567	AF331227	EF175209		JN024384	JN024239	JN024136	JN024310
	DQ854363			EU817086		GQ286568	AF331228	EF175210		JN024385	JN024241	JN024137	JN024311
	DQ854364			EU817087		GQ286569	AF331229	EF175211		JN024386	JN024242	JN024138	JN024312
	DQ854367			EU817088		GQ286570	AF331230	EF175212		JN024387	JN024243	JN024139	JN024313
	DQ854368			EU817089		GQ286571	AF331231			JN024388	JN024244	JN024140	JN024314
	DQ854369			EU817090		GQ286572	AF331232			JN024389	JN024245	JN024141	JN024315
	DQ854370			EU817091		GQ286573	AF331233			JN024390	JN024246	JN024142	JN024316
	DQ854371			FJ030645		GQ286574	AF331234			JN024391	JN024247	JN024143	JN024317
	DQ854372			FJ030646		GQ286575	AF331235			JN024392	JN024248	JN024144	JN024318
	DQ854375			FJ030648		GQ286576	AF331236			JN024393	JN024249	JN024145	JN024319
	DQ854376			FJ030649		GQ286577	AF331237			JN024394	JN024250	JN024146	JN024320
	DQ854377			FJ030650		GQ286578	AF331238			JN024395	JN024251	JN024147	JN024321
	DQ854378			FJ030652		GQ286579	AF331239			JN024396	JN024252	JN024148	JN024322
	DQ854379			FJ030654		GQ286580	AF331240			JN024397	JN024253	JN024149	JN024323
	DQ854380			FJ030780		GQ286581	AF331241			JN024398	JN024254	JN024150	JN024324
	DQ854387			FJ030781		GQ286582	AF331242			JN024399	JN024255	JN024151	JN024325
	DQ854420			FJ030784		GQ286583	AF331243			JN024400	JN024256	JN024152	JN024326
	DQ854427			FJ030785		GQ286584	AF331244			JN024401	JN024257	JN024153	JN024327
	DQ854429			FJ030786		GQ286585	AF331245			JN024402	JN024258	JN024154	JN024328
	DQ854430			FJ030788		GQ286586	AF331246			JN024403	JN024259	JN024155	JN024329
	DQ854444			FJ030790		GQ286587	AF331247			JN024404	JN024260	JN024156	JN024330
	DQ854448			FJ030791		GQ286588	AF331248			JN024405	JN024261	JN024157	JN024331
	DQ854449			FJ030793		GQ286589	AF331249			JN024406	JN024262	JN024158	JN024332
	DQ854462			FJ030797		GQ286590	AF331250			JN024407	JN024263	JN024159	JN024333
	DQ854463			FJ030798		GQ286591	AF331251			JN024408	JN024264	JN024160	JN024334
	DQ854464			FJ030799		GQ286592	AF331252			JN024409	JN024265	JN024161	JN024335
	EU588786			FJ030800		GQ286593	AF331253			JN024410	JN024266	JN024162	JN024336
	EU588787			FJ030801		GQ286594	AF331254			JN024411	JN024267	JN024163	JN024337
	EU588788			FJ030802		GQ286595	AF331255			JN024412	JN024268	JN024164	JN024338
	EU588789			FJ030803		GQ286596	AF331256			JN024413	JN024269	JN024165	JN024498
				FJ030804		GQ286597	AF331257			JN024414	JN024270	JN024166	JN024499
				FJ030805		GQ286598	AF331258			JN024415	JN024271	JN024167	JN024500
				FJ645414		GQ286599	AF331259			JN024416	JN024272	JN024168
				FJ645415		GQ286600	AF331260			JN024417	JN024273	JN024169
				FJ645421		GQ286601	AF331261			JN024418	JN024496	JN024170
				FJ645422		GQ286602	AF331262			JN024419	JN024497	JN024171
				FJ645425		GQ286603	AF331263			JN024420	JN024511	JN024172
				FJ645427		GQ286604	AF331264			JN024421	JN024512	JN024173
				FJ645430		GQ286605	AF331265			JN024538	JN024513	JN024174
				FJ645431		GQ286606	AF331266			JN024539	JN024514	JN024175
				FJ645432		GQ286607	AF331267			JN024540	JN024515	JN024176
				FJ645434		GQ286608	AF331268			JN024541	JN024516	JN024177
				FJ645436		GQ286609	AF331269			JN024542	JN024517	JN024179
				FJ645449		GQ286610	AF331270			JN024543	JN024518	JN024180
				FJ645451		GQ286611	AF331271			JN024544	JN024519	JN024181
				FJ645452		GQ286612	AF331272			JN024545	JN024520	JN024182
				FJ645453		GQ286613	AF331273			JN024546	JN024521	JN024183
				FJ645454		GQ286614	AF331274			JN024547		JN024184
				FJ645457		GQ286615	AF331275			JN024548		JN024185
				FJ645458		GQ286616	AF331276			JN024549		JN024186
				FJ645459		GQ286617	AF331277			JN024550		JN024187
				FJ645460		GQ286618	AF331278			JN024551		JN024188
				FJ645462		GQ286619	AF331279			JN024552		JN024189
				FJ645464		GQ286620	AF331280			JN024553		JN024190
				FJ645467		GQ286621	AF331281			JN024554		JN024191
				FJ645469		GQ286622	AF331282			JN024555		JN024192
				FJ645470		GQ286623	AF331283			JN024556		JN024193
				FJ645473		GQ286624	AF331284			JN024571		JN024194
				FJ645474		GQ286625	AF331285					JN024195
				FJ645476		GQ286626	AF331286					JN024196
				FJ645478		GQ286627	AF331287					JN024197
				FJ645484		GQ286628	AF331288					JN024198
				FJ645487		GQ286629	AF331289					JN024199
				FJ645488		GQ286630	AF331290					JN024200
				FJ645536		GQ286631	AF331291					JN024201
				FJ645537		GQ286632	AF331292					JN024202
				HM586186		GQ286633	AF331293					JN024493
				HM586193		GQ286634	AF331294					JN024494
				HM586198		GQ286635	AF331295					JN024495
				HM586206		GQ286636	AF331296					JN024522
				HM586210		GQ286637	AF331297					JN024523
						GQ286638	AF331298					JN024524
						GQ286639	AF331299					JN024525
						GQ286640	AF331300					JN024526
						GQ286641	AF331301					JN024527
						GQ286642	AF331302					JN024528
						GQ286643	AF331303					JN024529
						GQ286644	AF331304					JN024530
						GQ286645	AF331305					JN024531
						GQ286646	AF331306					JN024532
						GQ286647	AF331307					JN024533
						GQ286648	AF331308					JN024534
						GQ286649	AF331309					JN024535
						GQ286650	AF331310					JN024536
						GQ286651	AF331311					JN024537
						GQ286652	AF331312					JN024572
						GQ286653	AF331313
						GQ286654	AF331314
						GQ286655	AF331315
						GQ286656	AF331316
						GQ286657	AF331317
						GQ286658	AF331318
						GQ286659	AF331319
						GQ286660	AF331320
						GQ286661	AF331321
						GQ286662	AF331322
						GQ286663	AF331323
						GQ286664	AF331324
						GQ286665	AF331325
						GQ286666	AF331326
						GQ286667	AF331327
						GQ286668	AF331328
						GQ286669	AF331329
						GQ286670	AF331330
						GQ286671	AF331331
						GQ286672	AF331332
						GQ286673	AF331333
						GQ286674	AF331334
						GQ286675	AF331335
						GQ286676	AF331336
						GQ286677	AF331337
						GQ286678	AF331338
						GQ286679	AF331339
						GQ286680	AF331340
						GQ286681	AF331341
						GQ286682	AF331342
						GQ286683	AF331343
						GQ286684	AF331344
						GQ286685	AF331345
						GQ286686	AF331346
						GQ286687	AF331347
						GQ286688	AF331348
						GQ286689	AF331349
						GQ286690	AF331350
						GQ286691	AF331351
						GQ286692	AF331352
						GQ286693	AF331353
						GQ286694	AF331354
						GQ286695	AF331355
							AF331356
							AF331357
							AF331358
							AF331359
							AF331360
							AF331361
							AF331362
							AF331363
							AF331364
							AF331365
							AF331366
							AF331367
							AF331368
							AF331369
							AF331370
							AF331371
							AF331372
							AF331373
							AF331374
							AF331375
							AF331376
							AF331377
							AF331378
							AF331379
							AF331380
							AF331381
							AF331382
							AF331383
							AF331384
							AF331385
							AF331386
							AF331387
							AF331388
							AF331389
							AF331390
							AF331391
							AF331392
							AF331393
							AF331394
							AF331395
							AF331396
							AF331397
							AF331398
							AF331399
							AF331400
							AF331401
							AF331402
							AF331403
							AF331404
							AF331405
							AF331406
							AF331407
							AF331408
							AF331409
							AF331410
							AF331411
							AF331412
							AF331413
							AF331414
							AF331415
							AF331416
							AF331417
							AF331418
							AF331419
							AF331420
							AF331421
							AF331422
